# Supplementary material for: A giant tyrannosaur from the Campanian–Maastrichtian of southern North America and the evolution of tyrannosaurid gigantism
Source: Sci Rep. 2024 Jan 11;14:22124. doi: 10.1038/s41598-023-47011-0 (PMC10784284; doi:10.1038/s41598-023-47011-0)
Supplement: Supplementary file 3 — Supplementary Information 3. [file 41598_2023_47011_MOESM3_ESM.nex]

#NEXUS
[written Fri Nov 10 12:11:08 GMT 2023 by Mesquite  version 3.6 (build 917) at 138-38-205-53.eduroam.bath.ac.uk/138.38.205.53]

BEGIN TAXA;
	TITLE Taxa;
	DIMENSIONS NTAX=55;
	TAXLABELS
		Tawa_hallae Coelophysis_bauri Dilophosaurus_wetherilli Ceratosaurus_nasicornis Dubreuillosaurus_valesdunensis Piatnitzkysaurus_floresi Eustreptospondylus_oxoniensis Monolophosaurus_jiangi Sinraptor_dongi Allosaurus_fragilis Tanycolagreus_topwilsoni Coelurus_fragilis Sinosauropteryx_prima Compsognathus_longipes Juravenator_starki Scipionyx_samniticus Ornitholestes_hermanni Haplocheirus_sollers Utahraptor_ostrommaysorum Deinonychus_antirrhopus Linheraptor_exquisitus Velociraptor_mongolienesis Archaeopteryx_lithographica Pelecanimimus_polydon Shenzhousaurus_orientalis Harpymimus_okladnikovi Gallimimus_bullatus Proceratosaurus_bradleyi Kileskus_aristotocus Guanlong_wucaii Juratyrant_langhami Dilong_paradoxus Yutyrannus_huali Eotyrannus_lengi Dryptosaurus_aquilunguis Xiongguanlong_baimoensis Alectrosaurus_olseni Appalachiosaurus_montgomeriensis Suskityrannus_hazelae Alioramus_altai Qianzhousaurus_sinensis Gorgosaurus_libratus Albertosaurus_sarcophagus Thanatotheristes_degrootorum Daspletosaurus_torosus Daspletosaurus_wilsoni Daspletosaurus_horneri_LSB Nanuqsaurus_hoglundi Bistahieversor_sealeyi Teratophoneus_curriei Lythronax_argestes Zhuchengtyrannus_magnus Tarbosaurus_bataar Tyrannosaurus_rex Tyrannosaurus_mcraeensis 
	;

END;


BEGIN CHARACTERS;
	TITLE  Character_Matrix;
	DIMENSIONS  NCHAR=511;
	FORMAT DATATYPE = STANDARD RESPECTCASE GAP = - MISSING = ? SYMBOLS = "  0 1 2 3 4";
	CHARSTATELABELS 
502 502_Postorbital_width_of_jugal_flange,
		503 503_Postorbital_posterior_extent_of_cornual_boss,
		504 504_Frontal_prefrontal_scar,
		505 505_Dentary_shape_in_dorsal_view,
		506 506_Dentary_height_of_symphysiss,
		507 507_Dentary_lingual_bar_thickness,
		508 508_Dentary_anterior_lingual_step,
		509 509_Dentary_alveoli,
		510 510_Dentary_post_alveolar_dorsal_margin,
		511 511_Angular_ventral_edge ; 
	MATRIX
	Tawa_hallae                       1010001100000000?10010?0110020100---00000100-0000--0-00000?0010----0-00-000---?00000-001000000000??0???10000-0--0000000-00---0-0010--11000011000000001100-10000?0-0----000-00000?000000000000000000000----0000??????????????????0--00000?02000000-0000010000000???10000-10000-0100--000000010000100000000201000????????????00?000000000000000000???00??????0???0000?0??000100100000?000010000?000?00000000000000000000000-0000200000000000000000-???0??0--?0000--00000-00000-0000-000000000000000000000000000000000000000000000
	Coelophysis_bauri                 0100001100000000000000?0110000000---00000000-0000--0-0000000010----0-00-000---?10000-00100000000000000000000-0--0000000-00---??0100--00000010000000000000-1000000-0----000-00000000??????0000000000000----00000???00??0---??????0--00000?02000010-0000000000000??0?0000-1000??0100--0000000000001000000000000000--0010100000000000000000000000000000000000000000000000000000000000000000100000000?00000000000000000000000-00002000000001000-0000-0000000--00000--00000-0000000000-000000000000000000000000000000000000000000000
	Dilophosaurus_wetherilli          00021000000000001100000011?000000---00001010-00?2010-??0?0??011----0-00-000---?00000-00??0?0???????????00000-1--??00000-00---0-0110--01000010000000000000-1000000-0----000-00001000??????0000000000000----??????????????????????0--00000?02??00110?010000000000??000000-100???0100--0000000000001000000002020000--001000003102000100000000000000000000?000001001000000000000000000000000100000000010000000000100100000010-00002000000011000-0000-0000000--000010001100-0011000000-000100000000000100000000000000000000000000000
	Ceratosaurus_nasicornis           00121000000100001000100000000000200000001010-0011000-110200011210000-10-001000010000-00101000000001000100000-1--0000000-00---0-0200--10000010000000000000-0---001010010000-011001000000000000000000000----0000000010000---00000?0--00000?02010010-0010010000000??100000-0000210100--000000000000210000001203000000000000003102000112110001000110000000??00001001000000010000010000000000000000100?10000000000101100000010-00002000001011000-0000-0000000--000010001101001110001010000100101110100200000000000000000000000000000
	Dubreuillosaurus_valesdunensis    00121000000000000010001?00?00?00200000001100-00?????????????01?????0-10-000---0000100??100000000000000000000-0--0000000-00---0-02?????????00?0???00001000-??????1??????000-001010100000000000000000100----?000?????????????????00--00000?0??1?0010?010110000000??110001000??????????????????????1???00000203000?????????????????????????010000??1??00?000000000110000001??0000000??????????????????????????????????????????????????????????????????????????0??10?0??0???11??????0-01?????????????????????????????????000000?000
	Piatnitzkysaurus_floresi          ????????0??0???????????????02110100000001110-0?????????????????????????????????????????100??000000?????????????????????????????????????????????????????????????????????000-001??010??????0000000000100----?000???????????????????????????0?????0????00??0000000???????????????????????????????????????0?01??0000--001100003102000100010001001000100000001???????????????0000000000000100100000000????????????10010000?010-00000000001010100000?0-000000000010010000101001?1011100-01??????????1001000010000100000100000?000?000
	Eustreptospondylus_oxoniensis     ??02100000000000??10000011002110200100?01110-0??????????????021----0-10-0011000000?????100?0000?000000?10000-1--0110000-00---0-01?????????????????0??10?0-0---011???????10-0010001000000000000000001010-000??????????????????????????????0??1?01100010??0000000?????????????????????????????????10000000????00010100110000301200010000000111110000000?00100010001000????0?10010000?????00000000??????????????100000000010-2000100100001010001010-000000???0011100?1?00-112101111100111000011121000000000000000000000000?000?000
	Monolophosaurus_jiangi            1102101010000010110000??00100100100100001100-00111110101201201210010-10-000---?1001000011100010?000000001000-1--0110000-0101-??0221-101000000100000001100-20000?1011000010-000000100000000000011000100----?000?0011000???????????????????020100110?010010????00??110001010001100-1100000000??00011000000020100010000010000101200011210000110101011000??0??00100??????????????????????????????????????????????10?100000000-00002001012010000?0010-0000000000??????????????????????????????????????????????????????????0000000000
	Sinraptor_dongi                   00121000100000101010001000110100100000001010-0000--0-000200112210010-10-001100001010000111000000000000101000-1--0010001000---??0212010100000100000000110101000011011110000-011011100000000000110001000----00001001100010-0000000100000000020100010001001000000000110001000001111011000000000000011000000010200010000010000301200011211000110011011?00000??00110????????1??11110000?1??00??????????11???00????100100?01010-00001001011010100000110000000100011110001111011110111110010100101110100000001000010000010000000000000
	Allosaurus_fragilis               00121010000000100000000100111100200000001000-0000--0-000201112210010-10-001000011010000111000000001000101000-1--0010000-00---0-0201-00100000100000000110101000001011110000-011001100000000000110000100----0000000110000--0000000100000000010000010001011000000000110000-1000111101101000000000010100000011010001100001000010120001121100011101101100000010001101100101010011110000010100100000100021010000000100100001010-1000200101101010301010-000000200011110001111011110111110011100101110101000001000010000010000000000000
	Tanycolagreus_topwilsoni          0??21011??0000000?1001000??0????????????????????????????????0?200100-1??0011000010100?0????????????????11000-1--???0????????????????????0?00?????00001100-201000?????????????????????????????????????????????????????????????????????????0???????????????????????11000??????????????????????020011????00?????00????????????0010?010210??000000000??00??????0000?000100??0011110000010100000000000121000?00000?????????????????????????001031?01????????????11010000?1101110011001101021010211010100000100001000010000000000?000
	Coelurus_fragilis                 ?????????????????????????????????????????????????????????????????????????????????????????????????????????????????????????????????????????????????????????????????????????????????????????????????????????????????????????????????????????0????000-0000??01??????????????????????????????????????????????????0?0????????????00210000000000000000011????????000000100??????0110?0000??0???000000000????????????????????????????????????001103-1010-??????????1101000011100110011000-0?1200101101?01?000010000100000000000?000?000
	Sinosauropteryx_prima             012000010??0001002?010??00?01?0?210000000?0??0?00--0-?00????021----0-10-000---???01?000?00??????0???????1100-1--0??0?01101000??02?????0?000?0000?0????????0---10????????????????????????????????????0????????????????????????????????????00?00000-?000-?????00????????????000--0-?-???0??????100010001000202010????????????0010?0010000000000001?????????00000011101111?0000010000000100000000000121000010010000000?00100-02--20110101101010?01??0000?022001??100?1??????00?1?000-0?122111?1?01012000010000000000000000?000?000
	Compsognathus_longipes            0120001100000000010000??00?00?0120000000010??0000--0-00020??021----0-1??001000?01001-?010001---000101-011100-1--01001011???????0220--?0000000000100000?00-?????00?????????????01?????????00000??????0???????0???0????????????????0000100?00000000-0000-001???00??00000101?000--0-1-000000000?10010000100000101010000?0???0?0020?000000??00000001??00000?0000000101010010000111000000?100000000000121100010010000000?00100-0????1110??000003010?0-000??01210???100?0?1????00?11000-00120011110?1010?000100?000000000000000000000
	Juravenator_starki                002000010?010010030110??00?0110110000000010???000--0-0002011011----0-10-000---?00001-2211001---?00?01-011100-1--0100001101000??0220--00000010000100000000-?????????????????????????????????????????????????????10101000--????????????????00?00000-?000-0????00???????????0000--0-?-?????00?0????2000010013??010????????????002??01?000???1000001???1?0?????0000001010000000121000000?100002?0?011?21100010010000000?00000-1000210111101????????0-????????????????????????00???00??0???????????1012??????0????????????000000?000
	Scipionyx_samniticus              112000010?110000120101?000?0010110000100010???000--0-0002002021----0-10-000---??0001-0010001---?00?01-011100-1--0100101111010????20--00000010000100000000-????????????????????01??????????????????????????????010011000--?????????000100000?00000-?000-1????00?????00????0000--0-?-?????00?0????0000010003??0101000??0?00000020?010000??01010000??0100???000000001010??00001000000001100002?0?011121000010010000000?02200-100020100110100000???0-000??02210???10?????????0?0?????????????????????????????????????????000000?000
	Ornitholestes_hermanni            1110001100000000?110111000100101111000001000-00?0--0-010?00?120----0-1??001110?11010000??000000??0101-001000-0--0000000-00---??1210--01110000000000101?00-20100000??????1???01?1010??????0000?100000?????0?000?1000001??????????1000010??02000000-?00?0??000001??000001???001010-0--0000000?0???1100000022030?0????????????00211001100000000000011?????????000000101?11??0??????????????000000010?21???100000000100?01000-20000011021001?00-101100101101010?111?0?010100110?????0-00???????????012000110000100001????0000000000
	Haplocheirus_sollers              0110011100000010?01010?000100101110000001000-0000--0-1002101121----1010-000---?001-----100-0?00?00101-000100-1--0010000-00---0-0310--11000000000000000000-10200?0?11?000????010101000000000000000011010-00?000?1001001??????????10000001102000000-?00?00?????????010001010000-021110000000000200110001000000013?????????????0????????????000000??????000120???????0?01??0011110001001100000???0000210001?00010?00001??20?????????????00?000?20???110??1200?11???????0?????0?????????????????????1?????1000???????????0000000000
	Utahraptor_ostrommaysorum         0?????0?0???000113100000?????????????????????????????????????????????????????????????????????????????????????????????011110000-13?????????????????00000010????????????????????????????????????????????????????????????????????????????????????????????????????????????????????????????????????????????????????0??????????????????11111?111?10010?1???????????1????0??1?????????????????????????????????????????????????????????????????????????????????????????????????????01100????1211101102????????????????????100??????????
	Deinonychus_antirrhopus           00100000000000011311110000?00101200000001?00-0100--0-1?1001?021----1010-000---??0??????????????????????11100-1--0010?011110000-1220--000001100000001000010????????????????????????????????????????????????????1100?10110-0000?0?100000010020?0000-0001??0010001???1000???00????0-1-000010000121011000000?10201010000111000200201010111012111001011???????2111000011111111010010101001?1?001000000021100000001002100101200-12--2001012????????????1?0001231011121010000-1100011000-0012211121021010??0010000000000010000?0000000
	Linheraptor_exquisitus            0010011000000010?21010?000100?01100000001000-00?0--0-1?0?10?111----1010-000---?001-----??0-0???????000000110-1--0010001111000??1310--1000001000000000100103120??0????????????????????????????????????????????????????????????????????????02?00000-?011?1??????????????1010000-01111010010?????????????0?12021?0???????1??0?0?11101110000??00000??????????2110100011111111010?10??1101111002???000021100000001????????????????????????101000-21?????????????11?2?01??0?????0??100??0?1221112102111?00001000000000001000000000000
	Velociraptor_mongolienesis        0010010000000010021010?000100101100000001000-0000--0-1000110021----1010-000---0101-----100-00000000000000110-1--00101011010000-1310--00000000000000000001031200?00110100111101000100000000000010000001120000001100111110-?00????10000001102000001000110100?0001??110001010000-02111010010000120011000000120211010000?110000001010111?00021000000??00110002110100011111111010010101101111000000000021100000001002000101200-22--0111022101000-21111100001231011121010000-1000011000-001221112102111200001000000000001000000000000
	Archaeopteryx_lithographica       1110010111100000?01000?000001101201000000100-0000--0-1002000010----0-10-000---0001-----100-1---000001-00??00-0--?100????00---??03120?00000000000000000000-??????000----0111?01110000000001?00?10?0??00--?00?00010011010--000????100000011000?000100000-00010000??000000-10000--0-0--00010000?0??210000002303110?????111??000011?00010000000000000?0001??02110000010111111010010101101111011000000021100000000000000101200-22--0111022101000-21111100001200011?1111?000-1000??100??00122111?102111200001010000000000000000000000
	Pelecanimimus_polydon             000000??0?001011?3?112??00000?011????000100???000--0-0002001100----20?0-000---?11001-221?001---?4?101-000100-??????0????0?---??02120000000?000000?????????????????0----??11?0011?????????01????????????????????1101010???????????????????02000100-?00011????101???????0-?00?1000-?-?010?????????3-----012000023??????0??000?0?1?0?0100?000?0000?0???????????????????????011???0000211100002???01??21020002020????????????????????????????????????????????????????????????????????????????????????????????????????????0000000000
	Shenzhousaurus_orientalis         000000??00001001031110??00000?0111000000100???000--0-100200?100----2010-000---?11???????00???????0101-???????????????10-00---??021200000?0??000?0??????????????????????????????????????????????????????????????1101010????0??????????????02???100-?00?11?????01???????????001000-0--010???????????????????13113?????????????????????????00000001?11001??1000?1000?0001????????????????????????????21???0??020000011?01201?01001?11000010010010?0-000?00200111?110011???211???????????????????????????????????????????0000000000
	Harpymimus_okladnikovi            000000??00001001031110??00000?0??????000100???000--0-1002001100----20?0-000---??1001-2210001---?00101-000100-0--0100110-00---??12????????????????????????????????????????????????????????????????????????????????????????????????????????02000110-00001?????101??000000-?00???00-0--010?00?0????3-----1---130??????????????00011000100?001000001011001???0001?00000?010?0110000010??11000021???1?12101100202000?011?0?201011001???0?201??1???0110??????????111????????????????01????01111021021012????20100?????000010000000-00
	Gallimimus_bullatus               0010001?000010110?0112??00000?0111000000100???000--0-1002001100----2010-000---??1001-2001001---?40101-000100-0--0100110-00---??121????0?00?000000?????????10?????00----0111?0011000??????0111000110?01??00?????1101010???????????????????02000110-000011????1?1??000000-?0001000-0--010100?002??3-----1---13---10?????1????00?11000100?01100100001100100?00010000000011101111??0102111000020??00??2102000202000?01110200101100100100201001001011000010020111??0?????122221?111????0???1????1?2?012????21200?????000010000000-00
	Proceratosaurus_bradleyi          22000011000?11110311111?00101101100000002201?0?01??0-????????????????1?????????0???0????????????????????0000?????????????1000???2220001000020010101001100-10000?0????????????????????????????????0??????01??0?01001000????????0?10000????02000000-?110010???110???????1110011000-1000000000?0201121000000001010??????????????????????????????????????????????????????????????????????????????????????????????????????????????????????????????????????????????????????????????????????????????????????????????????????00000??000
	Kileskus_aristotocus              220??????????111?31111?000?0210120100000220100?????????????????????????????????????????????????????????????????????????????????????????????????????????????????????????????????????????????????????????????????????????????????????????????????????????????????????????????????1110010??????????12????0?01???00????????????????????????????????????????????????????????????????????????????????????????????????????????????????????????????????????????????????????????????????????????????????01?????10000??????1000??????????
	Guanlong_wucaii                   2200001100001111?31111100010210120000000220100011100-0010011011----0-10-001100001000-00100000000001000010100-0--0010?00-010100-12220001000020010101001100-????0?001100020111010101100000001100000001111001010001?0?000??????????10000000?02?000010?110?100????0???????11100???00-10000000000????1210000011??000100000010000000100000000000000000110001001?0000?00?010??100110000000?010000000000012100010000000000001000200000101101200010201011000110101001111000011101110011101000021111210110120010100000000001000000000?000
	Juratyrant_langhami               ???????????????????????????????????????????????????????????????????????????????????????????????????????????????????????????????????????????????????????????????????????????????????????????????????????????????????????????????????????????????????????????????????????????????????????????????????????????????????????????00000010010001000000101000?001??00000??0101???????????????????????????????????????1001000?101100000001101200??0??10110?011111100?????????110011001111?????????????1?????????????????????????????????
	Dilong_paradoxus                  221000110000111113100111001001012110000022110011(1 2)100-001201111200000-10-001100001000-00100000000011000010100-0--0010000-010000-02220001100020010111001101020000?0?10011101110000100000000011000001011111110100??????????????????1??00000?0110000100010010000010001110011100110011110100000000211122(0 1)10002203000100000010010000000100?000000000001?????????000000000101010001001000010100101000000?21001100000100100???0?1100000011012010101?1010-000??1210?110100001110011001110??0?0211112101?01100001000000000000000000000000
	Yutyrannus_huali                  2201101100011111131111??0010110120(0 1)00110121???111100-???001112210002100-??0---?000?????110???10??0100020100101--00?000???20??????2200011000111101?1001100-??????0?????????????????????????????????????????0????100100010-1??000??????????010?00010?01001???01??0??????1110012201111020011000????12?01000110?0?0?000??0????100100010000??11?10111??00?1???10?1000000101110012000000010100101?0101??210010000101001000?121100010101101(1 2)020102?1010-01(0 1)10111011101?0?011101111111101001???????1?110120000100?10?????000000?000??00
	Eotyrannus_lengi                  110??0??0000111????0011?0010010???10???011?0-0110--1010120111?200????0????????000??0??????????????????????????????????????????????????????????????????????200011????????????????????????????????????????????000????????????0?00??????????0?????01?00?0??0100010???????????012??11??020??????????132???00??0?000??????0?0011001000110100120??????0???0???????????????????0011000000010100111100?0?12111100?010???????????11?????0???????????????????????????????????????????111?????10??????????0110000100010000000000??0???0???
	Dryptosaurus_aquilunguis          ???????????????????????000?0????2??????0?????????????????????????????????????????????????????????????????????????????????????????????????????????????????????????????????????????????????????????????????????????????????????????????????0?????????0????00????0????????????????1111010????????????????01????000??????????????????????????????????????????????????00?????????????????????10100?1???????????120????????????????????????02??????010-?10??????121?10000?11111?1?111111102221112101?01??????01?1000000???????00?????
	Xiongguanlong_baimoensis          0000001100011110?1?001?000100?0?1?000?10111101010--0-001001201200--0-?0-?0???0?0001?1??001000101111000210000-1--?010000-01011??1222000000011000000201110102000??00110111????01000?0??????01100001001000001?1?00?????????????????100000001???????????????????????????????????????????????????????1321000121??01010000010001110100010020012110010011???????????????????????????????????????????????????????????00??11????0201111?????????????????????????????21010000?111221?01100?????22??????????????????????????????00?000?000
	Alectrosaurus_olseni              ??????????????????????????????????????????????????????????????????????????????????????????????????????????????????????????????????????????????????????????????????????????????????????????????????????????????????????????????????????????????????????????????????????????????????????????????????????????????????????????????????????????????????????????????????????????????????????????????????????????????????????????????????????????????????????????????????020112210011001110222111210110100100112010110011000??????????
	Appalachiosaurus_montgomeriensis  000???????01????0???????00?001011?0000101110-?010--0-1?1????0120110?02100011100?0????????????????????????????????????????????????22???????????????21111010?????????????????????????????????????????????????100?1001000110000001010000100?111??001000110??100110??11100????????????????????????????????0?1102000??????????????????????????????????????????????????????????0??????????????1100??11?????????????????????????????????????0201?1?10111010??1201121?1000121212211111111110222111210110100101112020111011010???00?0???
	Suskityrannus_hazelae             0???????000?111??1???1??0010010?20000??0010????????????????????????????????????????????0000?00?1(1 2)???????????????????????????????????????????????????????????????????????010?0????1?????????????????????????1???10???00110?????????????????????0010?011??????1?0????????????????1?210????????1201132100011202011????????????10??0011?????2?????????????????????????????????????????????????????????????????????????????????????????????2??????0?0-??????????21210000?122220011101111122211121?1?022??11?120201???0???????00?????
	Alioramus_altai                   000110110001????0???????0010010120000110111101010--11101000101211211121111111000001-101001000101112101210000-1--0010101011001212122100101011011000311111102011111011021101010110110000110111000100111112110100?10110012111110010201010101011010010001101110011000111001111011101121110001011??????????0?21010001101101010111010001102101211?1100110112100???101?0?0???11?????????????????????????????????????00?0111????201111????0?1??????????????0111201121210101?122111????00???1222111210110?????1112?20?????00100000000000
	Qianzhousaurus_sinensis           0001101100011111011001100010010120000110111101010--111010001112112111211??1110?0001-10100100010?112101200000-1--00101010120012121221001010110110003111111020111?10110211?1010110110???1??11100010?111112?1010001????0???????????????????10110100100011011100110001110011110111011211100010?1121?1?????0?21010?0110010101??1?010001102101?11???0?1??????????010100??10?????122???0000?????????????????????????0??0111???00-1111????011??????????????????????21?10101??22???111??0????22211121011????????121???????????0000000000
	Gorgosaurus_libratus              0001101110011110111001100010011110000010102102010--10101000101211202121001100000001-111011000111112101201012020011100010021101-11221000120100110003111111020111?101102110101011011000011001100010101001201010011011110110111011110001010111100001000111111101100?11100111101110222111010101112111321000121020011101?010?11200200110221112111111011011???11001000000101110012101000000100011101211122111100120010011012202011111111011020202010111010111212121?10101?12211101111121112221112101102211111121201102100100000001000
	Albertosaurus_sarcophagus         0001101110011110111001100010011110000010102102010--10101000101211202121001110000001-111011000211112101201012020011100010021101-112210011201001100031111110201111101112110101011011000011001100010111001101010011011110110111011110101010111100001000111111101100?111001111011102221110101011121113210001210200111011010111?0020011122111211111101101111011001000000101110012101000000100011101211122111100120010011012202011111111011020202010111010111212121210101112211101111121112221112101102211111121201112100100000001000
	Thanatotheristes_degrootorum      ????????????????????????00100??1??00???11?21?????????????????????????????????????????????1?00??12???????????????????????????????????????????????0??????????????????????????????????????????????????????????????????????????????????????????????0111011??100?1100???????????????22211?0?????????1??????0??10?001?????????????????????????????????????????????????????????????????????????????????????????????????????????????????????????????????????????????????????????????????????????????????????????????????????????00?1???
	Daspletosaurus_torosus            0002101110012210011001110010011120010011102102210--10121101111211202121011220010001-111011000211212202201011031110101010121112121221000020100110013121121120111?111111?1?1010111210111111012100100?11111011100111110002111111110211?1010?11101001110111111100100?11100111101110222111010111112111321100011020011101001011120?200111221112111011011???????100111000010111001220100000010001111121112211110112001111101210201111?111111020213110121010111212121?10101?122??21111112111221111210110221111112120??02110100100002000
	Daspletosaurus_wilsoni            0002101110012210021001110010011121010011102102??????????????1?21120212????2100?????????????????????????01011030110101010?2111212122000002010011001312111112011121??????????????????????????????????????????????????????????????????????????????01110111111100?0??11100??????????????????????????132110001102001??????????????????????????????????????????????????????????????????????????????????????????????????????????????????????????????????????????????????????????????????????????????????????????????????????0100002000
	Daspletosaurus_horneri_LSB        0002101110012210?11001??001001112101001110210??10--1012100?112211102121001210011001-1??011000211212202201011030010101010021112121220001120100110013121121120111?111112210101011121011?111012?0010?111??????1??1111101010-11?111?21111110?1110100111011111100110??11110111101110222111010101?1211132110001102001????????????0??0?1??????????????????????????0?1??0?010111??122010000?0100?????????????????????011?1??1210201111?1111110202?3110121010111212121?10101???????0111?????????????????020111111212011??110100000002000
	Nanuqsaurus_hoglundi              ?????????????????????????????????????02??????????????????????????????????????????????????1101311212?02?????????????????????????????????????????????????????????????????????????????????????????????????????????????????????????????????????????0??00????101??10????????????????????????????????????????????????????????????????????????????????????????????????????????????????????????????????????????????????????????????????????????????????????????????????????????????????????????????????????????????????????????100?2???
	Bistahieversor_sealeyi            0012111111112210011002110010012110000021102102210--1012100110221111212101?220101001-111111001312212302201012130110100010?2111?011221101121101110013121121120111211111221010?01102100011111121001111110110211???111101010-111?11020000100?11101001110111111100200?0111011111122022222201011111211132110002203001?????????????????????????????????????????????????????????????????????????????????????????????????11101210201111?111111??????????????111??32??????????????????????????????????????????????????????????00000001000
	Teratophoneus_curriei             0?1211111011????????????0010011111000011102102??????????00?102211202121011120001001-111111001312212302201012130110101010121?12011????00??01??1100131211211201112111112210111011021001111111110011011101102?1??????????????1????02???110?11110100110011111110020???????111111220222222000111?1211??????001203001????????????00200111321112110111011011?11110011100001011100132??0000?0100012111211????????????0121110???02?1111111111102021211012101011121212121010111222220111112111?211?1???????????????????????10100000002000
	Lythronax_argestes                001212??211?????0???????0000012111000021102102210--101210011???????????????????????????112101312212????????21?????1??????????????2211111211011100???????112011121??????????????????????????????????????????1??11??????20-?11111??????????111?100111011111111020???????1111112202222220102011??????????0?2203002??????????????????????????????????????????????????????????????????????????????????????????????????????????????????????020213110121??????????????????????????111112111?221?1?????02?111111212011111??????1000200?
	Zhuchengtyrannus_magnus           ??1??????1???????1??????000001213?111021102112?????????????????????????????????????????????????????????????????????????????????????????????????????????????????????????????????????????????????????????????1?????????????????????????????111?100111011111111020???????????????????????????????????????0??203002???????????????????????????????????????????????????????????????????????????????????????????????????????????????????????????????????????????????????????????????????????????????????????????????????????0?000301?
	Tarbosaurus_bataar                0012121121112210011002110000012131111021102112210--10101101112211112221101220111101-121112101312302202201012131110110010121112120221111121101111013121121120111011111221011101102100011111111001111110120211112111101120-11111112111111011110100111011111111020110111111111122022221201020111211132110002203002111110101112002001113211121100110??011?1110001120000101110013201000000100012111211122111101120011111012102011111111111020214110121010111211121210101112222211111121112211112101102211111121201111120101000003011
	Tyrannosaurus_rex                 0012121121112210011002110000012131111021102102210--10101101112211112221111220101101-121112101312302202201012131110110010121112120221111121101111013121121120111011111221011101102100011111111001101110110211112111101120-111111121111110111101001110111111110201101111111111220222222010211112111321100022030021111101011120020011132111211001101101121110001120000101110013201000000100012111211122111101120012111012102011111111111020214110121010111211121210101112222211111121112211112101102211111121201111120101001113111
	Tyrannosaurus_mcraeensis          ???21?11???????????????????????????????????????????????????????????????????????????????????????????????010121300??1?0010021112020??????????????????????????????????????????????????????????????????????????1???1?1100????11?111??????????1????00101010?11111020????1111111????????????1020111211??????????03002??????????????????????????????????????????????????????????????????????????????????????????????????????????????????????????????????????????????????????????????????????????????????????????????????????10?1113111

;

END;
BEGIN ASSUMPTIONS;
	TYPESET * UNTITLED   =  unord:  1- 511;

END;

BEGIN MESQUITECHARMODELS;
	ProbModelSet * UNTITLED   =  'Mk1 (est.)':  1- 511;
END;

Begin MESQUITE;
		MESQUITESCRIPTVERSION 2;
		TITLE AUTO;
		tell ProjectCoordinator;
		timeSaved 1699618268395;
		getEmployee #mesquite.minimal.ManageTaxa.ManageTaxa;
		tell It;
			setID 0 2452610076242855837;
		endTell;
		getEmployee #mesquite.charMatrices.ManageCharacters.ManageCharacters;
		tell It;
			setID 0 2642837821281516931;
			mqVersion 360;
			checksumv 0 3 311868104 null  getNumChars 511 numChars 511 getNumTaxa 55 numTaxa 55   short true   bits 31   states 31   sumSquaresStatesOnly 57518.0 sumSquares 57518.0 longCompressibleToShort false usingShortMatrix true   NumFiles 1 NumMatrices 1;
			mqVersion;
		endTell;
		getWindow;
		tell It;
			suppress;
			setResourcesState true false 100;
			setPopoutState 300;
			setExplanationSize 0;
			setAnnotationSize 0;
			setFontIncAnnot 0;
			setFontIncExp 0;
			setSize 1470 802;
			setLocation 0 65;
			setFont SanSerif;
			setFontSize 10;
			getToolPalette;
			tell It;
			endTell;
			setActive;
			desuppress;
		endTell;
		getEmployee  #mesquite.charMatrices.BasicDataWindowCoord.BasicDataWindowCoord;
		tell It;
			showDataWindow #2642837821281516931 #mesquite.charMatrices.BasicDataWindowMaker.BasicDataWindowMaker;
			tell It;
				getWindow;
				tell It;
					setExplanationSize 30;
					setAnnotationSize 20;
					setFontIncAnnot 0;
					setFontIncExp 0;
					setSize 0 -72;
					setLocation 0 65;
					setFont SanSerif;
					setFontSize 10;
					getToolPalette;
					tell It;
						setTool mesquite.charMatrices.BasicDataWindowMaker.BasicDataWindow.ibeam;
					endTell;
					setTool mesquite.charMatrices.BasicDataWindowMaker.BasicDataWindow.ibeam;
					colorCells  #mesquite.charMatrices.ColorByState.ColorByState;
				tell It;
					setStateLimit 9;
					toggleUniformMaximum on;
				endTell;
					colorRowNames  #mesquite.charMatrices.TaxonGroupColor.TaxonGroupColor;
					colorColumnNames  #mesquite.charMatrices.CharGroupColor.CharGroupColor;
					colorText  #mesquite.charMatrices.NoColor.NoColor;
					setBackground White;
					toggleShowNames on;
					toggleShowTaxonNames on;
					toggleTight off;
					toggleThinRows off;
					toggleShowChanges on;
					toggleSeparateLines off;
					toggleShowStates on;
					toggleAutoWCharNames on;
					toggleAutoTaxonNames off;
					toggleShowDefaultCharNames off;
					toggleConstrainCW on;
					toggleBirdsEye off;
					toggleShowPaleGrid off;
					toggleShowPaleCellColors off;
					toggleShowPaleExcluded off;
					togglePaleInapplicable on;
					togglePaleMissing off;
					toggleShowBoldCellText off;
					toggleAllowAutosize on;
					toggleColorsPanel off;
					toggleDiagonal on;
					setDiagonalHeight 80;
					toggleLinkedScrolling on;
					toggleScrollLinkedTables off;
				endTell;
				getWindow;
				tell It;
					forceAutosize;
				endTell;
				hideWindow;
				getEmployee #mesquite.charMatrices.AlterData.AlterData;
				tell It;
					toggleBySubmenus off;
				endTell;
				getEmployee #mesquite.charMatrices.ColorCells.ColorCells;
				tell It;
					setColor Red;
					removeColor off;
				endTell;
				getEmployee #mesquite.categ.StateNamesStrip.StateNamesStrip;
				tell It;
					showStrip off;
				endTell;
				getEmployee #mesquite.charMatrices.AnnotPanel.AnnotPanel;
				tell It;
					togglePanel off;
				endTell;
				getEmployee #mesquite.charMatrices.CharReferenceStrip.CharReferenceStrip;
				tell It;
					showStrip off;
				endTell;
				getEmployee #mesquite.charMatrices.QuickKeySelector.QuickKeySelector;
				tell It;
					autotabOff;
				endTell;
				getEmployee #mesquite.charMatrices.SelSummaryStrip.SelSummaryStrip;
				tell It;
					showStrip off;
				endTell;
				getEmployee #mesquite.categ.SmallStateNamesEditor.SmallStateNamesEditor;
				tell It;
					panelOpen true;
				endTell;
			endTell;
		endTell;
		endTell;
end;
