# Supplementary material for: A giant tyrannosaur from the Campanian–Maastrichtian of southern North America and the evolution of tyrannosaurid gigantism
Source: Sci Rep. 2024 Jan 11;14:22124. doi: 10.1038/s41598-023-47011-0 (PMC10784284; doi:10.1038/s41598-023-47011-0)
Supplement: Supplementary file 4 — Supplementary Information 4. [file 41598_2023_47011_MOESM4_ESM.nex]

#NEXUS
[written Fri Nov 10 12:10:39 GMT 2023 by Mesquite  version 3.6 (build 917) at 138-38-205-53.eduroam.bath.ac.uk/138.38.205.53]

BEGIN TAXA;
	TITLE Taxa;
	DIMENSIONS NTAX=32;
	TAXLABELS
		Allosaurus Compsognathus Maniraptora Ornithomimosauria Proceratosaurus Kileskus Guanlong Juratyrant Dilong Yutyrannus Eotyrannus Dryptosaurus Xiongguanlong Alectrosaurus Appalachiosaurus Suskityrannus Alioramus_altai Qianzhousaurus Gorgosaurus Albertosaurus Thanatotheristes Bistahieversor Teratophoneus Lythronax Nanuqsaurus Daspletosaurus_torosus Daspletosaurus_wilsoni Daspletosaurus_horneri Zhuchengtyrannus Tarbosaurus Tyrannosaurus_rex Tyrannosaurus_mcraeensis 
	;

END;


BEGIN CHARACTERS;
	TITLE  Character_Matrix;
	DIMENSIONS  NCHAR=404;
	FORMAT DATATYPE = STANDARD RESPECTCASE GAP = - MISSING = ? SYMBOLS = "  0 1 2 3";
	MATRIX
	Allosaurus                -101000210000000000101000000000000100000010000110000000000000002101110000100100100010010001???0?0000000000010?0??0100?0000000?000000000000000000?11000001000000000000?0?01000000000000????000?0001000?00100?00000001000?00000000000000000000000000200000000000000000000000010000010110000002001000(0 1)0000100000000010000000000001001010?000000010001??001000?00010100010000000102001110000000000010100100?0??000000???
	Compsognathus             -0?000100000000000000000010?000000100?00?0?000000?1?00000000??02000??1???000000??0010??00?0?????000000000000?10???010?1000??0??000??0?000?0?0??10????0000??0000?0?000?0????0???????00?????????0???????????????????????????????????0?000000000(0 1)?000000???0?????0??0000(0 1)0(0 1)0?0??????0?0?0000??00000?000?0?0??0000010000?0??00100?(0 1)000000?0(0 1)0?0?010000??0?0000?00?0010000?0?00000????0???00?000?0????00???????????00????
	Maniraptora               -(0 1)000000000?000000(0 1)00000000?000000100?00?000011100(0 1)0000000001000000??1??00(0 1)00000?01000?01?00??0?0000000000000?0??0010?0010000?00001000001010010(0 1)000????00?00000000000?0?00??0(0 1)000??001000?0?0?0000002(0 1)1(0 1)000?1000(0 1)010000?00000000(0 1)(0 1)0000000000000000001(0 1)0000000?0000000(0 1)0001000000(0 1)00(0 1)100001?111100(0 1)1000?000000000000100000000000000000?000000000000??100001100??011000000000100001000000100000000000??00????00?000???
	Ornithomimosauria         -(0 1)00000000001000000?00000?1?000000000?00?0000100000??00000001?00000??1??00000000?0210??00?00000?0000001000000?0???010?0000?00??0000000?01000000(0 1)000??00000?0000?00000?0??0?00?0??00001000?????0?00002000010?00000000(0 1)00??????0011000000???0001000000000000000?0??00000?10?000?00?00000000000000100(1 2)00000000000000001000000(0 1)000(0 1)010100?010010010(0 1)00??000000?0(0 1)00011001100000000000000000100100?00?00??00?0???0?00????
	Proceratosaurus           -000?12000001101112?01000?0?001000100?00?1?00000010???01????0?0?????????????????????????0?10000?000001010000?1??????0???0???0?0?????100000000000???0??0?????????????????????0?000??000?????0??0?0?????????????00?100??????????????0001???110?1?000000001000???0??111000101?????????????????????????????????????????????????????????????????????????????????????????????????????????????????????????????????0????????
	Kileskus                  -0???12?????110111200100??0?00?000?00?0000?0?000??000??????????????????????????????????????????????????????????????????????????????????????????????????????????????????????????????????????????????????????????????????????????????????????????0100010???????????????0??0????????????????????????????????????????????????????????????????????????????????????????????????????????????????000??????0?????????????????
	Guanlong                  -000012?00000101112001000?0?00100?100?00?1000000?10?0?010000000?0012?1?00110000???010??00?100011000001010000?10???010?1100000?0000001000000000?0?00??0000?00011?0000100000?0??00000?????????????02001?0?010??0000100000?000??0????0000????10?1?0000000010?????0??101010?010????????00000001000001010000?0?0000001000000100000000000010000001010000000001010000000000001?011000000000010000000?00?00???????????0?????
	Juratyrant                -0????????????????????????????????????????????????????????????????????????????????????????????????????????????????????????????????????????????????????????????????????????????????????????????????????????????????????????????????????????????????????????????????????????0????????000?00?10000100?00100?0?????????????????????????11100000101000111111??10001100100101??????110000001??????????????????????????????
	Dilong                    -000002000001101002?01001?0?001000000100?1?00000000??100000000001012?1?00100100??0010??000100011100001010000?10???000?1110000??000001000000000?100?????00?00000?0000101000?0????????????????????02001?0?0100?0?0010?0?????????????01001??100?1?010002?00?11???0??10101000100000010000000001000000????????000000110000001???0??0100001000?0??0?0001110??10??00010??000???011?0000000000010000??01?00???????????0?????
	Yutyrannus                -10101221?101101111?11002?0?000000100??1?1?0?000010????110??000?011111000??0000??0210???0?1000???0?011121?01?12100002?0000??1????00?20?00?0?0????????1???????11?2???10?101?????????0010000????????????????????????????????????????01010?0?11?1?01020200100???0?0?11?00000?000?00??01?0100???00100?1????1000000000000?0011?000?00000010??10010110000000??011?0?101001001?01??1???0(0 1)00010??00?00?0?00???????????0?????
	Eotyrannus                -0???0??????11?100101110??????????????00?0?0?1???????2?01010000?101001?001??1??0???000?00????????????????????0???????????????????????????????0011?1???0????????????????????????????001??????0?00?????????????????????????????????????000?10000?02110100??????????2?2??0?010???00?0?0???00???1?0???????????00???011011011??0000???00?11????????????11????????????????????????????????01???000?001?00?????????????????
	Dryptosaurus              -1?????????????????????????????????????????00?????????????????????????????????????????????????????????????????????????????????????????????????????????????????????????????????????????????????????????????????????????????????????????????0?0??1212?1?1???????????????1?00???????????????????????????????????????10100?????1?????11?????????????????????1???????12?????????1012??1??011111?????1????????????????????
	Xiongguanlong             -0001000000?1102001????0??0???1?0??00?01?0?001?0?01??1?0001010??0000????01?0100???000??0??0??????0???0111000??0??0?00?0110000???000?21?111110100?010?1??????100?10?1111?0??10?0?100????????????001002?00110??000?10?1????????????????????????????????????????????2?2?01?0?0??00001001000110000010??????????????????????????????????110?101????001111?0?????????????????11110012?0???????????????????????????????????
	Alectrosaurus             -0???????????????????????????????????????????????????????????????000?1?0?2?010?10????0????001010????????1??010??????????????????????31???1110??????????????????????????????????00????????????????????????????????????????????????????????????????????????????????2?2????10??????????????????????????????????????????????????????????????????????????????????????????????????????????????????????????????????????????
	Appalachiosaurus          -1??1?0?????????????000001001??000100?01?01001111???1200101?1?1?001101?002?01010???1?0?0??????????????????????????????????????????????????????????????????????????????????????000000010100010?00??????????????????????????????????11?110??01?1??????????0??1?????2?2?0?0????????????????????????????????0???????????????????????????????????????????????1???????12111?1111110????1111111111110110?0?????????????????
	Suskityrannus             -0???00??????102001???001?0?0??00??0???0?0?0011?0?0????????????????????????????????????????????????????????????????????????????????????????????????????01?0?10010???????????????????0?????????????????????????????????????????????????????0??1?021??1????11???????1?10??0?0??????????1?0111??0010??????0????????????????????????????????????????????????1??????????????00110?11?0?1101?111110?1????0000????0????????
	Alioramus_altai           -00010011?11????????00000011111100101111101001111021121011101012011110000210112101111010111000110010101220001010000010011001112011113201111101111110111011021001121111110101??101110011011101000110121111011111111011011111001111101111001011101212111110??100000????0?10000010001000111110011011?21011111??????????????????????????10?111101?0110100????????????21?111?111111211???00?11111?11??010010010????0?0???
	Qianzhousaurus            -000?00?10111122001100002?1?1111011011111010011110211210111010120111100102100111?1111???1?1000?1002?10122000?010000010001001112011113201111101?1?110?1101?02100?1211111101010????????1????????00110???11101??11111?110??11?0?1????011100010111?121?11??1011100?00????0?11?01011??100?111?102?1011??????111111?110???????????????????0???111?100?10??000?????????????????1??1012?1111?0?11111????0??????????0?0000???
	Gorgosaurus               -101100110101112001?0000010010(0 1)1002001010010011110211200101011120011101102001110?02110001000(0 1)010101010021010101000111000100010?011003101111101?1?111?110110210011111111101010(0 1)001000111111110?00110121111011111101111111011001111111111101011101212111100112?100?21210?0101??????1???11????????1?????????01111110212101111111?0101121011111010111010000?1211111012111?021???1???111111111111111200100(0 1)0010000100?011
	Albertosaurus             -10110011010111200110000010011(0 1)1002001(0 1)100100111102112001010111100111011021(0 1)1111002110001000001010101012101010100011100?100010??110?310111110111111121101112100112111111010101001000111(0 1)(0 1)1110?00110121111011111101111111011001????11111101011101212111100?12?1?0?2121010101??????1?0111????11101?????1?0??11111102121010111111010112101111101001101000011211111012111?0111?11?2??11111111111111200100000100001011011
	Thanatotheristes          -1??????????????????1000????????????0??1???211?1?0????????????????????????????????????1???1?????????1??????????????????????????????????????????11??0?????1???1?122??????????????????????????????????????????????????????11?0?1???????011?10110012121111??????????????01?10?????????????????????????????????????????????????????????????????????????????????????????????????????????????????????????00111????????????
	Bistahieversor            -1?0?0011010111200110000010?101000210101?0100111102??200101011010011001102000010?02110??1000000?00?00012100010?1100010001000001??10?311111110??1??10211011021001221111110101??00000?010001110??????1???11?111111(0 1)101?1110110011?1?1111100?011001212101100112?1?0?2?2?0100?????111???????????????????????0111111????????????????????????????????????????????????????????111?1????101110111111?1100010000010?0?100????
	Teratophoneus             -1?????1??1??????????000010??1??????0?11?01001??102?1??????????2?011100102?01010??201010?0???????0???0121?1???101000200?1011???0?1013112111101011?1011101202111110111111?1?1????????????????????1?0121111?11110102011?11?1?0011?1?1??0100?011?01222?1???111??1???????11000?????????11?11?102???????????111????1?0211111011??????????10??1?10101?1??0000?1211111112?11101112111211?11?111???????????11000111??11010??
	Lythronax                 -1????0???1?????????00000?0010?00??10?01101001?1102112?011001?1?0?????????????????????1???001010?02010121010?0??????????????????????????1?11?11?1?1011?0120211?1?11?111????????????????????????????????????????????????????0?1??????1?????01?0?1222?211??????1???????1?0?????????????????????????????????1???????????????????????????????????0??????????121111?11?????????????????11?111?1??????0??11?00111?????????
	Nanuqsaurus               -0????????????????????????????????????????2??????????????????????????????????????????????????????????????????????????????????????????????????????????1?011??1111?21011100??1?????????????????????????????????????????????????????????110?10?10?????????????????????????????????????????????????????????????????????????????????????????????????????????????????????????????????????????????????????????0?0??????????
	Daspletosaurus_torosus    -1111001101011220011100020001111012002111022011110211210102111120111100112110121112111111111(0 1)111012010121000102111001100101(0 1)11211111320211110111111011?0111211112211111101010110111001100111110011?1211110111111(0 1)1011111111111????11101211011011222111101112?110021210101010001111011111110211110??????1?1111111?212111?11111?111112101111101011101?0001121111111211111?12210?2?1111?1111111?11?1??00111100000000000
	Daspletosaurus_wilsoni    -1?1???210101122001110002?0011110?200?011022011110211????????1???1111101120101???12????1?0111111012010121000?0211100?100?0111121111132021111?1011?101???????????2?????????????????????????1??????????????????????????????????????????012?1?1101????????????1?????2??10?0101?????????1111110???????2????????????????????????????????????????????????????????????????????????????????????????????????001?????10?1100??
	Daspletosaurus_horneri    -111?00211101?2?00??10012000111(0 1)0120020110220111102112101021111?01111101120100211121111111111111112??0121000?0311000110010111121111132121111110111101110?1121101221111110101011011100110011111011101211110111101?101??1?111111????1?1012110110112221211?11121110?2?21010101111?????01?11?10211110???????11???????11?1?1?????????????10??11????1?1???0?????????111????1?212211121111111111111111111100111100111111111
	Zhuchengtyrannus          -1??????????????????1010??0?????1??00??110?121?1?0211????????????????????????????????????????????????????????????????????????????????????????????????????????????????????????????????????????????????????????????????????????????????1111?01101??????????????????????11010??????????????????????????????????????????????????????????????????????????????????????????????????????????????????????????????????????????
	Tarbosaurus               -111100211111222001110112001110111211301102121111021121010211012010??2?10201002111221111101101110121101211010031100021001111112111013212111101?111101101100312122201111111111?111111011011111111111121111011111002011111111011111?1111111201101122212?10111211111212111020111111?1111111?102111111??1??1?11111110212111011111?111112101111101011101000011211111112111112122111211111111111111112111????????12020?101
	Tyrannosaurus_rex         -1111002111112220011101121011101112(0 1)0(1 3)01102121111021121010211112010??2?102010021102211111011(0 1)1110121101211011031100021001111112111013(1 2)121111111111101111100312122201111111111011111101101111111111112111101111100201111111101111111111111201101122212110111211111212111020111111011111111102111101211111111111110212111011111111111210111110101110100001121111111211111212211121111111111111111211100000000120201011
	Tyrannosaurus_mcraeensis  -1????????????????????????????????????????????????????????????????????????????????????????????????211?1???????3110??2100??1111211?013??????????????????????????????????????????1????0110???1111???????????????????????????????????1??01112011?1?????????1112?11???????1020???????????????????????????????????????????????????????????????????????????????????????????????????????????????????????????????????????0??

;

END;
BEGIN ASSUMPTIONS;
	TYPESET * UNTITLED   =  unord:  1- 404;

END;

BEGIN MESQUITECHARMODELS;
	ProbModelSet * UNTITLED   =  'Mk1 (est.)':  1- 404;
END;

Begin MESQUITE;
		MESQUITESCRIPTVERSION 2;
		TITLE AUTO;
		tell ProjectCoordinator;
		timeSaved 1699618239445;
		getEmployee #mesquite.minimal.ManageTaxa.ManageTaxa;
		tell It;
			setID 0 7723012218866559846;
		endTell;
		getEmployee #mesquite.charMatrices.ManageCharacters.ManageCharacters;
		tell It;
			setID 0 2097157833021830892;
			mqVersion 360;
			checksumv 0 3 484156958 null  getNumChars 404 numChars 404 getNumTaxa 32 numTaxa 32   short true   bits 15   states 15   sumSquaresStatesOnly 22976.0 sumSquares 22976.0 longCompressibleToShort false usingShortMatrix true   NumFiles 1 NumMatrices 1;
			mqVersion;
		endTell;
		getWindow;
		tell It;
			suppress;
			setResourcesState true false 100;
			setPopoutState 300;
			setExplanationSize 0;
			setAnnotationSize 0;
			setFontIncAnnot 0;
			setFontIncExp 0;
			setSize 1372 802;
			setLocation -1713 61;
			setFont SanSerif;
			setFontSize 10;
			getToolPalette;
			tell It;
			endTell;
			setActive;
			desuppress;
		endTell;
		getEmployee  #mesquite.charMatrices.BasicDataWindowCoord.BasicDataWindowCoord;
		tell It;
			showDataWindow #2097157833021830892 #mesquite.charMatrices.BasicDataWindowMaker.BasicDataWindowMaker;
			tell It;
				getWindow;
				tell It;
					setExplanationSize 30;
					setAnnotationSize 20;
					setFontIncAnnot 0;
					setFontIncExp 0;
					setSize 0 -72;
					setLocation -1713 61;
					setFont SanSerif;
					setFontSize 10;
					getToolPalette;
					tell It;
						setTool mesquite.charMatrices.BasicDataWindowMaker.BasicDataWindow.ibeam;
					endTell;
					setTool mesquite.charMatrices.BasicDataWindowMaker.BasicDataWindow.ibeam;
					colorCells  #mesquite.charMatrices.ColorByState.ColorByState;
				tell It;
					setStateLimit 9;
					toggleUniformMaximum on;
				endTell;
					colorRowNames  #mesquite.charMatrices.TaxonGroupColor.TaxonGroupColor;
					colorColumnNames  #mesquite.charMatrices.CharGroupColor.CharGroupColor;
					colorText  #mesquite.charMatrices.NoColor.NoColor;
					setBackground White;
					toggleShowNames on;
					toggleShowTaxonNames on;
					toggleTight off;
					toggleThinRows off;
					toggleShowChanges on;
					toggleSeparateLines off;
					toggleShowStates on;
					toggleAutoWCharNames on;
					toggleAutoTaxonNames off;
					toggleShowDefaultCharNames off;
					toggleConstrainCW on;
					toggleBirdsEye off;
					toggleShowPaleGrid off;
					toggleShowPaleCellColors off;
					toggleShowPaleExcluded off;
					togglePaleInapplicable on;
					togglePaleMissing off;
					toggleShowBoldCellText off;
					toggleAllowAutosize on;
					toggleColorsPanel off;
					toggleDiagonal on;
					setDiagonalHeight 80;
					toggleLinkedScrolling on;
					toggleScrollLinkedTables off;
				endTell;
				getWindow;
				tell It;
					forceAutosize;
				endTell;
				hideWindow;
				getEmployee #mesquite.charMatrices.AlterData.AlterData;
				tell It;
					toggleBySubmenus off;
				endTell;
				getEmployee #mesquite.charMatrices.ColorCells.ColorCells;
				tell It;
					setColor Red;
					removeColor off;
				endTell;
				getEmployee #mesquite.categ.StateNamesStrip.StateNamesStrip;
				tell It;
					showStrip off;
				endTell;
				getEmployee #mesquite.charMatrices.AnnotPanel.AnnotPanel;
				tell It;
					togglePanel off;
				endTell;
				getEmployee #mesquite.charMatrices.CharReferenceStrip.CharReferenceStrip;
				tell It;
					showStrip off;
				endTell;
				getEmployee #mesquite.charMatrices.QuickKeySelector.QuickKeySelector;
				tell It;
					autotabOff;
				endTell;
				getEmployee #mesquite.charMatrices.SelSummaryStrip.SelSummaryStrip;
				tell It;
					showStrip off;
				endTell;
				getEmployee #mesquite.categ.SmallStateNamesEditor.SmallStateNamesEditor;
				tell It;
					panelOpen true;
				endTell;
			endTell;
		endTell;
		endTell;
end;
